# Supplementary material for: Second-Generation Radiofrequency and Targeted Therapeutic Exercise for Stress Urinary Incontinence Due to Urethral Hypermobility: A Study Protocol
Source: Healthcare (Basel). 2026 Jun 9;14(12):1616. doi: 10.3390/healthcare14121616 (PMC13299678; doi:10.3390/healthcare14121616)
Supplement: Supplementary file 1 [file healthcare-14-01616-s001.zip]

Archive with 1 entries (1 files):
- healthcare-4296637-supplementary.pdf
